# Supplementary material for: Efficacy, Outcome, and Safety of Elderly Patients with Glioblastoma in the 5-ALA Era: Single Center Experience of More Than 10 Years
Source: Cancers (Basel). 2021 Dec 4;13(23):6119. doi: 10.3390/cancers13236119 (PMC8657316; doi:10.3390/cancers13236119)
Supplement: Supplementary file 1 [file cancers-13-06119-s001.zip]

Archive with 1 entries (1 files):
- cancers-1429406-SI.pdf
